# Supplementary material for: MiRNA profiling of gastrointestinal stromal tumors by next-generation sequencing
Source: Oncotarget. 2017 Mar 29;8(23):37225–38. doi: 10.18632/oncotarget.16664 (PMC5514905; doi:10.18632/oncotarget.16664)
Supplement: Supplementary file 2 [file oncotarget-08-37225-s002.xlsx]

## Sheet: Sheet1
Supplementary Table 1. Differentialy expressed miRNAs between GIST and adjacent non-cancerous tissues (NGS data). MiRNAs selected for validation are marked in bold (base mean >100, adjusted p-value <1 × 10-10, abosolute value of log2 fold change > 3.5).
miRNA ID	Base mean	log2 Fold Change	log2 fold change SE	p-value	p-value (Bonferroni corrected)
hsa-let-7e-5p	877.502	2.5545	0.321199	1.82004e-15	1.03742e-12
hsa-miR-21-3p	124.729	-2.08827	0.369141	1.53957e-08	8.77553e-06
hsa-miR-28-3p	3326.5	-2.5045	0.208953	4.21049e-33	2.39998e-30
hsa-miR-30a-3p	603.637	1.89123	0.227759	1.00944e-16	5.75381e-14
hsa-miR-31-5p	23.7158	-5.9252	0.926641	1.61312e-10	9.19479e-08
hsa-miR-31-3p	4.55966	-5.45416	1.07406	3.81317e-07	0.000217351
hsa-miR-98-5p	311.433	2.62826	0.314415	6.31395e-17	3.59895e-14
hsa-miR-29b-2-5p	22.3444	1.92435	0.31158	6.57068e-10	3.74529e-07
hsa-miR-192-5p	19066.4	-6.41673	0.580065	1.91611e-28	1.09218e-25
hsa-miR-199a-5p	2887.86	1.9557	0.257665	3.19704e-14	1.82231e-11
hsa-miR-148a-5p	372.379	-2.41713	0.441304	4.31994e-08	2.46236e-05
hsa-miR-139-5p	218.831	2.78305	0.334119	8.11703e-17	4.62671e-14
hsa-miR-7-5p	16.6378	-2.68565	0.57457	2.95113e-06	0.00168214
hsa-miR-181a-5p	21642.7	1.91428	0.186056	7.92094e-25	4.51493e-22
hsa-miR-182-5p	555.473	-6.10971	0.481521	6.86193e-37	3.9113e-34
hsa-miR-183-5p	27.6107	-5.57904	0.633881	1.35124e-18	7.70207e-16
hsa-miR-203a-3p	163.642	-7.1313	0.652047	7.68754e-28	4.3819e-25
hsa-miR-212-5p	28.8726	2.89825	0.440609	4.77397e-11	2.72116e-08
hsa-miR-212-3p	31.3845	3.02688	0.46344	6.51829e-11	3.71543e-08
hsa-miR-214-3p	236.097	2.02944	0.400957	4.15998e-07	0.000237119
hsa-miR-215-5p	189.57	-4.89324	0.574354	1.60169e-17	9.12965e-15
hsa-miR-221-3p	419.865	-3.35332	0.359259	1.01958e-20	5.81161e-18
hsa-miR-222-3p	352.216	-3.48682	0.375031	1.43881e-20	8.20122e-18
hsa-miR-200b-3p	980.862	-8.26898	0.61819	8.3391e-41	4.75329e-38
hsa-miR-125b-1-3p	190.86	2.14442	0.348095	7.25364e-10	4.13458e-07
hsa-miR-132-5p	53.1928	2.42477	0.345636	2.29341e-12	1.30724e-09
hsa-miR-132-3p	156.044	2.39905	0.293784	3.18735e-16	1.81679e-13
hsa-miR-133a-3p	2727.1	-5.26434	0.482134	9.36983e-28	5.3408e-25
hsa-miR-138-5p	29.6392	-3.75611	0.557196	1.57201e-11	8.96045e-09
hsa-miR-140-5p	122.157	3.26959	0.430456	3.06276e-14	1.74577e-11
hsa-miR-140-3p	2538.73	2.27637	0.380773	2.25518e-09	1.28545e-06
hsa-miR-141-3p	2226.19	-8.17541	0.68263	4.72644e-33	2.69407e-30
hsa-miR-144-5p	21.9598	-3.64648	0.547746	2.79011e-11	1.59036e-08
hsa-miR-144-3p	49.9949	-3.88153	0.553854	2.41383e-12	1.37588e-09
hsa-miR-153-3p	71.761	2.67953	0.489331	4.35271e-08	2.48104e-05
hsa-miR-127-3p	3968.99	-4.24228	0.641028	3.6427e-11	2.07634e-08
hsa-miR-136-5p	49.8004	-4.3187	0.700171	6.91292e-10	3.94037e-07
hsa-miR-136-3p	56.4633	-3.23695	0.735998	1.09229e-05	0.00622607
hsa-miR-146a-5p	547.427	-1.94924	0.425585	4.64639e-06	0.00264844
hsa-miR-149-5p	592.565	2.01742	0.412146	9.83486e-07	0.000560587
hsa-miR-193a-5p	33.6311	-3.26177	0.494691	4.29441e-11	2.44781e-08
hsa-miR-193a-3p	48.8768	-2.70232	0.345566	5.28346e-15	3.01157e-12
hsa-miR-194-5p	66.6506	-5.08255	0.694164	2.44629e-13	1.39438e-10
hsa-miR-200c-3p	196.171	-7.38202	0.6748	7.45563e-28	4.24971e-25
hsa-miR-200a-5p	14.189	-6.98763	0.874901	1.38518e-15	7.89555e-13
hsa-miR-200a-3p	592.272	-7.99674	0.749405	1.39431e-26	7.94756e-24
hsa-miR-301a-3p	194.174	2.72675	0.498839	4.59809e-08	2.62091e-05
hsa-miR-363-3p	43.8495	-2.28008	0.365912	4.62787e-10	2.63788e-07
hsa-miR-376c-3p	78.3439	-3.20491	0.676205	2.14188e-06	0.00122087
hsa-miR-375	10838.3	-9.07248	0.715906	8.37408e-37	4.77323e-34
hsa-miR-378a-3p	4129.49	-2.55541	0.286168	4.26952e-19	2.43363e-16
hsa-miR-381-3p	53.9139	-4.2825	0.673425	2.02691e-10	1.15534e-07
hsa-miR-383-5p	53.9969	3.54929	0.700286	4.01288e-07	0.000228734
hsa-miR-148b-3p	262.338	1.8619	0.282051	4.07588e-11	2.32325e-08
hsa-miR-338-5p	65.5369	-3.68638	0.447257	1.69075e-16	9.63727e-14
hsa-miR-338-3p	53.7686	-3.10098	0.36853	3.94757e-17	2.25011e-14
hsa-miR-335-5p	123.646	2.04636	0.427305	1.67627e-06	0.000955475
hsa-miR-133b	250.133	-5.70005	0.512609	1.00622e-28	5.73544e-26
hsa-miR-422a	7.33424	-2.66485	0.484016	3.67682e-08	2.09579e-05
hsa-miR-424-3p	8.35939	-2.47153	0.450896	4.22042e-08	2.40564e-05
hsa-miR-429	314.904	-8.36232	0.758852	3.07065e-28	1.75027e-25
hsa-miR-451a	1015.83	-3.87315	0.459358	3.40791e-17	1.94251e-14
hsa-miR-452-5p	9.82851	-2.37539	0.494167	1.53332e-06	0.000873994
hsa-miR-409-3p	474.552	-3.50236	0.636518	3.74713e-08	2.13586e-05
hsa-miR-483-5p	125.353	5.04056	0.48686	4.04708e-25	2.30684e-22
hsa-miR-483-3p	892.277	6.27562	0.492466	3.39978e-37	1.93787e-34
hsa-miR-486-5p	13484.8	-4.92376	0.485036	3.26825e-24	1.8629e-21
hsa-miR-486-3p	7.51673	-3.21688	0.657934	1.0116e-06	0.000576609
hsa-miR-490-3p	105.533	-7.38322	0.718409	8.92996e-25	5.09008e-22
hsa-miR-146b-5p	3015.4	2.59045	0.462523	2.13499e-08	1.21694e-05
hsa-miR-146b-3p	174.569	2.35225	0.530937	9.40636e-06	0.00536162
hsa-miR-508-3p	59.8981	6.15685	1.39811	1.06418e-05	0.00606581
hsa-miR-509-3p	578.46	8.418	1.26015	2.38652e-13	1.36031e-10
hsa-miR-455-5p	212.797	2.90127	0.367466	2.89478e-15	1.65002e-12
hsa-miR-455-3p	132.941	3.81192	0.443987	9.0312e-18	5.14779e-15
hsa-miR-561-5p	11.3346	-1.99386	0.431332	3.79043e-06	0.00216054
hsa-miR-577	8.66666	-4.84238	0.901681	7.85681e-08	4.47838e-05
hsa-miR-584-5p	9.72328	-2.68377	0.533469	4.88453e-07	0.000278418
hsa-miR-625-3p	23.4314	-3.30324	0.494148	2.3136e-11	1.31875e-08
hsa-miR-411-5p	44.4909	-3.2272	0.626386	2.57602e-07	0.000146833
hsa-miR-654-3p	55.714	-2.70348	0.584699	3.76947e-06	0.0021486
hsa-miR-1224-5p	6.45835	-5.73188	1.25197	4.68802e-06	0.00267217
hsa-miR-1301-3p	28.3563	2.21248	0.34373	1.22123e-10	6.961e-08
hsa-miR-378d	203.024	-3.61642	0.425688	1.97138e-17	1.12368e-14
hsa-miR-675-5p	40.7189	5.51019	0.617037	4.25749e-19	2.42677e-16
hsa-miR-675-3p	390.949	5.86906	0.421427	4.36474e-44	2.4879e-41
hsa-miR-147b	8.30774	-4.2967	0.872515	8.45744e-07	0.000482074
hsa-miR-378b	4.15501	-2.96071	0.590822	5.40971e-07	0.000308354
hsa-miR-378c	376.584	-3.46684	0.378828	5.61591e-20	3.20107e-17
hsa-miR-3656	19.1441	-4.36044	0.764119	1.15332e-08	6.5739e-06
hsa-miR-378f	7.65149	-2.57677	0.427278	1.63282e-09	9.30709e-07
hsa-miR-378g	5.80126	-2.19257	0.436617	5.12126e-07	0.000291912
hsa-miR-4429	5.72051	-2.31615	0.538279	1.68591e-05	0.00960966
hsa-miR-4454	414.985	-1.9615	0.338353	6.74326e-09	3.84366e-06
hsa-miR-4492	19.4153	-3.90077	0.728471	8.56814e-08	4.88384e-05
hsa-miR-4532	63.1932	-4.92654	0.722417	9.13464e-12	5.20675e-09
hsa-miR-378i	6.38979	-2.63754	0.573799	4.29374e-06	0.00244743
hsa-miR-4792	373.959	-3.90316	0.613761	2.02537e-10	1.15446e-07
hsa-miR-5010-3p	10.3777	2.65169	0.492105	7.10609e-08	4.05047e-05
hsa-miR-6500-3p	11.5211	3.56644	0.594075	1.93297e-09	1.10179e-06
