# Supplementary material for: MiRNA profiling of gastrointestinal stromal tumors by next-generation sequencing
Source: Oncotarget. 2017 Mar 29;8(23):37225–38. doi: 10.18632/oncotarget.16664 (PMC5514905; doi:10.18632/oncotarget.16664)
Supplement: Supplementary file 3 [file oncotarget-08-37225-s003.xlsx]

## Sheet: Sheet1
Supplementary Table 2. Differences in the distributions of isomiRNA modification types between GIST and adjacent tissue. t-test was applied on the abundance values of modification types and the frequency values of unique variants within the particular modification
modification	measurement	t statistics	alternative hypothesis	p-value	Bonf. adjusted p-value
5'-trimming position: -3	abundance	-1.76248	less	0.0498983	0.240441
5'-trimming position: -3	unique	1.24226	less	0.882727	0.999994
5'-trimming position: -3	abundance	-1.76248	greater	0.950102	0.999994
5'-trimming position: -3	unique	1.24226	greater	0.117273	0.458846
5'-trimming position: -2	abundance	-1.03166	less	0.159862	0.555309
5'-trimming position: -2	unique	1.86139	less	0.958092	0.999994
5'-trimming position: -2	abundance	-1.03166	greater	0.840138	0.999994
5'-trimming position: -2	unique	1.86139	greater	0.0419078	0.212763
5'-trimming position: -1	abundance	-0.726941	less	0.239621	0.703838
5'-trimming position: -1	unique	-4.23767	less	0.000413853	0.00780408
5'-trimming position: -1	abundance	-0.726941	greater	0.760379	0.999994
5'-trimming position: -1	unique	-4.23767	greater	0.999586	0.999994
5'-trimming position: 1	abundance	2.35169	less	0.983073	0.999994
5'-trimming position: 1	unique	4.33722	less	0.999659	0.999994
5'-trimming position: 1	abundance	2.35169	greater	0.0169271	0.111719
5'-trimming position: 1	unique	4.33722	greater	0.000341315	0.00780408
5'-trimming position: 2	abundance	-2.52103	less	0.0122258	0.0907505
5'-trimming position: 2	unique	2.88228	less	0.993972	0.999994
5'-trimming position: 2	abundance	-2.52103	greater	0.987774	0.999994
5'-trimming position: 2	unique	2.88228	greater	0.0060284	0.0649898
5'-trimming position: 3	abundance	-0.239185	less	0.407214	0.899936
5'-trimming position: 3	unique	2.85193	less	0.993599	0.999994
5'-trimming position: 3	abundance	-0.239185	greater	0.592786	0.999994
5'-trimming position: 3	unique	2.85193	greater	0.00640051	0.0649898
3'-trimming position: -3	abundance	-4.72326	less	0.000163259	0.0071834
3'-trimming position: -3	unique	-2.48678	less	0.0130626	0.0907505
3'-trimming position: -3	abundance	-4.72326	greater	0.999837	0.999994
3'-trimming position: -3	unique	-2.48678	greater	0.986937	0.999994
3'-trimming position: -2	abundance	-1.71712	less	0.0539941	0.240441
3'-trimming position: -2	unique	-3.77837	less	0.00101797	0.0153958
3'-trimming position: -2	abundance	-1.71712	greater	0.946006	0.999994
3'-trimming position: -2	unique	-3.77837	greater	0.998982	0.999994
3'-trimming position: -1	abundance	0.842006	less	0.793031	0.999994
3'-trimming position: -1	unique	-4.33229	less	0.000344579	0.00780408
3'-trimming position: -1	abundance	0.842006	greater	0.206969	0.659765
3'-trimming position: -1	unique	-4.33229	greater	0.999655	0.999994
3'-trimming position: 1	abundance	-1.19952	less	0.125117	0.462925
3'-trimming position: 1	unique	3.71418	less	0.998844	0.999994
3'-trimming position: 1	abundance	-1.19952	greater	0.874883	0.999994
3'-trimming position: 1	unique	3.71418	greater	0.00115576	0.0153958
3'-trimming position: 2	abundance	5.23296	less	0.999937	0.999994
3'-trimming position: 2	unique	6.54705	less	0.999994	0.999994
3'-trimming position: 2	abundance	5.23296	greater	6.33614e-05	0.00418185
3'-trimming position: 2	unique	6.54705	greater	6.48646e-06	0.000856212
3'-trimming position: 3	abundance	-3.70957	less	0.00116635	0.0153958
3'-trimming position: 3	unique	2.6876	less	0.99116	0.999994
3'-trimming position: 3	abundance	-3.70957	greater	0.998834	0.999994
3'-trimming position: 3	unique	2.6876	greater	0.0088403	0.0777947
nt-substitution position: 1	abundance	-0.436704	less	0.337244	0.839929
nt-substitution position: 1	unique	-0.680375	less	0.258591	0.726256
nt-substitution position: 1	abundance	-0.436704	greater	0.662756	0.999994
nt-substitution position: 1	unique	-0.680375	greater	0.741409	0.999994
nt-substitution position: 2	abundance	0.31624	less	0.621977	0.999994
nt-substitution position: 2	unique	-0.0310093	less	0.48784	0.975681
nt-substitution position: 2	abundance	0.31624	greater	0.378023	0.892673
nt-substitution position: 2	unique	-0.0310093	greater	0.51216	0.999994
nt-substitution position: 3	abundance	-2.29589	less	0.0256473	0.155394
nt-substitution position: 3	unique	-1.76288	less	0.0546457	0.240441
nt-substitution position: 3	abundance	-2.29589	greater	0.974353	0.999994
nt-substitution position: 3	unique	-1.76288	greater	0.945354	0.999994
nt-substitution position: 4	abundance	0.767013	less	0.768902	0.999994
nt-substitution position: 4	unique	-0.205182	less	0.420254	0.909401
nt-substitution position: 4	abundance	0.767013	greater	0.231098	0.703838
nt-substitution position: 4	unique	-0.205182	greater	0.579746	0.999994
nt-substitution position: 5	abundance	-0.185457	less	0.427965	0.910294
nt-substitution position: 5	unique	-0.655291	less	0.265656	0.730553
nt-substitution position: 5	abundance	-0.185457	greater	0.572035	0.999994
nt-substitution position: 5	unique	-0.655291	greater	0.734344	0.999994
nt-substitution position: 6	abundance	0.239512	less	0.593338	0.999994
nt-substitution position: 6	unique	-0.233711	less	0.409062	0.899936
nt-substitution position: 6	abundance	0.239512	greater	0.406662	0.899936
nt-substitution position: 6	unique	-0.233711	greater	0.590938	0.999994
nt-substitution position: 7	abundance	-1.28966	less	0.209925	0.659765
nt-substitution position: 7	unique	-2.61541	less	0.0912833	0.376544
nt-substitution position: 7	abundance	-1.28966	greater	0.790075	0.999994
nt-substitution position: 7	unique	-2.61541	greater	0.908717	0.999994
nt-substitution position: 8	abundance	-0.445705	less	0.334215	0.839929
nt-substitution position: 8	unique	2.56884	less	0.98725	0.999994
nt-substitution position: 8	abundance	-0.445705	greater	0.665785	0.999994
nt-substitution position: 8	unique	2.56884	greater	0.0127503	0.0907505
nt-substitution position: 9	abundance	-0.277722	less	0.391808	0.899936
nt-substitution position: 9	unique	0.464918	less	0.676689	0.999994
nt-substitution position: 9	abundance	-0.277722	greater	0.608192	0.999994
nt-substitution position: 9	unique	0.464918	greater	0.323311	0.836804
nt-substitution position: 10	abundance	-1.73841	less	0.0594754	0.25325
nt-substitution position: 10	unique	-2.02885	less	0.0376962	0.199036
nt-substitution position: 10	abundance	-1.73841	greater	0.940525	0.999994
nt-substitution position: 10	unique	-2.02885	greater	0.962304	0.999994
nt-substitution position: 11	abundance	0.11265	less	0.54436	0.999994
nt-substitution position: 11	unique	-0.710313	less	0.242177	0.703838
nt-substitution position: 11	abundance	0.11265	greater	0.45564	0.939758
nt-substitution position: 11	unique	-0.710313	greater	0.757823	0.999994
nt-substitution position: 12	abundance	0.535776	less	0.69464	0.999994
nt-substitution position: 12	unique	-2.19154	less	0.0258991	0.155394
nt-substitution position: 12	abundance	0.535776	greater	0.30536	0.806149
nt-substitution position: 12	unique	-2.19154	greater	0.974101	0.999994
nt-substitution position: 13	abundance	-1.21322	less	0.126252	0.462925
nt-substitution position: 13	unique	-1.76167	less	0.0545095	0.240441
nt-substitution position: 13	abundance	-1.21322	greater	0.873748	0.999994
nt-substitution position: 13	unique	-1.76167	greater	0.945491	0.999994
nt-substitution position: 14	abundance	0.941478	less	0.808657	0.999994
nt-substitution position: 14	unique	0.41044	less	0.655174	0.999994
nt-substitution position: 14	abundance	0.941478	greater	0.191343	0.631431
nt-substitution position: 14	unique	0.41044	greater	0.344826	0.842908
nt-substitution position: 15	abundance	1.26845	less	0.881812	0.999994
nt-substitution position: 15	unique	0.963963	less	0.820323	0.999994
nt-substitution position: 15	abundance	1.26845	greater	0.118188	0.458846
nt-substitution position: 15	unique	0.963963	greater	0.179677	0.608138
nt-substitution position: 16	abundance	0.725261	less	0.754723	0.999994
nt-substitution position: 16	unique	0.16921	less	0.565541	0.999994
nt-substitution position: 16	abundance	0.725261	greater	0.245277	0.703838
nt-substitution position: 16	unique	0.16921	greater	0.434459	0.910294
nt-substitution position: 17	abundance	-0.0437135	less	0.483757	0.975681
nt-substitution position: 17	unique	0.325231	less	0.62129	0.999994
nt-substitution position: 17	abundance	-0.0437135	greater	0.516243	0.999994
nt-substitution position: 17	unique	0.325231	greater	0.37871	0.892673
nt-substitution position: 19	abundance	-1.55144	less	0.130482	0.465505
nt-substitution position: 19	unique	-4.97492	less	0.0104383	0.0861164
nt-substitution position: 19	abundance	-1.55144	greater	0.869518	0.999994
nt-substitution position: 19	unique	-4.97492	greater	0.989562	0.999994
3'-addition position: 1	abundance	-2.05628	less	0.029448	0.169006
3'-addition position: 1	unique	-2.75463	less	0.00775172	0.0730876
3'-addition position: 1	abundance	-2.05628	greater	0.970552	0.999994
3'-addition position: 1	unique	-2.75463	greater	0.992248	0.999994
3'-addition position: 2	abundance	-0.582163	less	0.284857	0.76737
3'-addition position: 2	unique	1.97637	less	0.965922	0.999994
3'-addition position: 2	abundance	-0.582163	greater	0.715143	0.999994
3'-addition position: 2	unique	1.97637	greater	0.034078	0.187429
3'-addition position: 3	abundance	4.24565	less	0.999593	0.999994
3'-addition position: 3	unique	2.9393	less	0.994614	0.999994
3'-addition position: 3	abundance	4.24565	greater	0.000407496	0.00780408
3'-addition position: 3	unique	2.9393	greater	0.00538582	0.0646299
