# Supplementary material for: MiRNA profiling of gastrointestinal stromal tumors by next-generation sequencing
Source: Oncotarget. 2017 Mar 29;8(23):37225–38. doi: 10.18632/oncotarget.16664 (PMC5514905; doi:10.18632/oncotarget.16664)
Supplement: Supplementary file 4 [file oncotarget-08-37225-s004.xlsx]

## Sheet: Sheet1
Supplementary Table 3. Differentialy expressed isomiRNAs between GIST and adjacent non-cancerous tissues (NGS data).padj - Bonferroni adjusted p-value
ref.miRNA	isomiRNA	baseMean	log2FoldChange	log2 fold change SE	pvalue	padj
hsa-let-7a-5p	hsa-let-7a-5p.iso.t5:0.seed:0.t3:0.ad:A.mm:0	121.806	-1.95279	0.405964	1.50737e-06	0.00272382
hsa-let-7e-5p	hsa-let-7e-5p.iso.t5:0.seed:0.t3:0.ad:A.mm:0	33.5139	-3.17248	0.550525	8.28089e-09	1.49636e-05
hsa-let-7e-5p	hsa-let-7e-5p.iso.t5:0.seed:0.t3:0.ad:T.mm:0	36.8136	-2.81888	0.484833	6.09553e-09	1.10146e-05
hsa-let-7e-5p	hsa-let-7e-5p.iso.t5:0.seed:0.t3:G.ad:0.mm:0	21.6896	-2.96296	0.53714	3.4644e-08	6.26017e-05
hsa-miR-101-3p	hsa-miR-101-3p.iso.t5:0.seed:0.t3:a.ad:CT.mm:0	171.723	2.61108	0.35238	1.2643e-13	2.28459e-10
hsa-miR-103a-3p	hsa-miR-103a-3p.iso.t5:0.seed:0.t3:ga.ad:T.mm:0	8.13121	6.47845	1.13827	1.25935e-08	2.27565e-05
hsa-miR-106b-3p	hsa-miR-106b-3p.iso.t5:TA.seed:0.t3:gc.ad:0.mm:0	40.5037	2.29442	0.362853	2.56095e-10	4.62764e-07
hsa-miR-10b-5p	hsa-miR-10b-5p.iso.t5:t.seed:0.t3:0.ad:A.mm:0	356.958	1.86174	0.320208	6.09374e-09	1.10114e-05
hsa-miR-10b-5p	hsa-miR-10b-5p.iso.t5:t.seed:0.t3:g.ad:0.mm:0	547.859	2.06897	0.331564	4.37451e-10	7.90474e-07
hsa-miR-125b-1-3p	hsa-miR-125b-1-3p.iso.t5:0.seed:0.t3:ct.ad:T.mm:0	63.4096	-2.87845	0.411282	2.58294e-12	4.66736e-09
hsa-miR-127-3p	hsa-miR-127-3p.iso.t5:0.seed:0.t3:0.ad:A.mm:0	95.1156	3.94286	0.70528	2.26434e-08	4.09166e-05
hsa-miR-127-3p	hsa-miR-127-3p.iso.t5:0.seed:0.t3:0.ad:T.mm:0	230.313	3.96917	0.752893	1.35027e-07	0.000243993
hsa-miR-127-3p	hsa-miR-127-3p.iso.t5:0.seed:0.t3:t.ad:A.mm:0	161.054	4.79879	0.734092	6.27473e-11	1.13384e-07
hsa-miR-127-3p	hsa-miR-127-3p.iso.t5:0.seed:0.t3:t.ad:AT.mm:0	26.4976	4.90589	0.746729	5.03696e-11	9.10179e-08
hsa-miR-127-3p	hsa-miR-127-3p.iso.t5:0.seed:0.t3:t.ad:0.mm:0	401.891	4.39995	0.676427	7.78556e-11	1.40685e-07
hsa-miR-1275	hsa-miR-1275.iso.t5:0.seed:0.t3:0.ad:GC.mm:0	4.27215	3.0986	0.654743	2.21717e-06	0.00400642
hsa-miR-132-3p	hsa-miR-132-3p.iso.t5:0.seed:0.t3:0.ad:T.mm:0	36.6314	-2.10622	0.303773	4.10433e-12	7.41653e-09
hsa-miR-133a-3p	hsa-miR-133a-3p.iso.t5:0.seed:0.t3:T.ad:0.mm:0	554.744	5.44935	0.502452	2.09458e-27	3.7849e-24
hsa-miR-133a-3p	hsa-miR-133a-3p.iso.t5:t.seed:0.t3:T.ad:0.mm:0	362.934	4.81956	0.50265	8.95565e-22	1.61829e-18
hsa-miR-133a-3p	hsa-miR-133a-3p.iso.t5:0.seed:0.t3:g.ad:0.mm:0	24.4225	5.55704	0.780688	1.09405e-12	1.97695e-09
hsa-miR-133a-3p	hsa-miR-133a-3p.iso.t5:t.seed:0.t3:0.ad:0.mm:0	23.5136	5.30001	0.631041	4.50916e-17	8.14805e-14
hsa-miR-133b	hsa-miR-133b.iso.t5:0.seed:0.t3:a.ad:G.mm:0	151.399	5.89787	0.565441	1.79812e-25	3.2492e-22
hsa-miR-133b	hsa-miR-133b.iso.t5:t.seed:0.t3:a.ad:G.mm:0	24.8865	4.96071	0.504688	8.42303e-23	1.52204e-19
hsa-miR-133b	hsa-miR-133b.iso.t5:0.seed:0.t3:a.ad:0.mm:0	25.9437	5.64274	0.63069	3.65488e-19	6.60437e-16
hsa-miR-133b	hsa-miR-133b.iso.t5:0.seed:0.t3:ta.ad:0.mm:0	6.22824	4.62011	0.761532	1.30433e-09	2.35692e-06
hsa-miR-136-5p	hsa-miR-136-5p.iso.t5:0.seed:0.t3:ga.ad:0.mm:0	25.7585	4.20278	0.84057	5.73542e-07	0.00103639
hsa-miR-139-5p	hsa-miR-139-5p.iso.t5:0.seed:0.t3:agt.ad:0.mm:0	15.4433	-2.12845	0.377391	1.70152e-08	3.07464e-05
hsa-miR-139-5p	hsa-miR-139-5p.iso.t5:0.seed:0.t3:gt.ad:0.mm:0	23.0277	-2.35581	0.405077	6.03781e-09	1.09103e-05
hsa-miR-139-5p	hsa-miR-139-5p.iso.t5:0.seed:0.t3:t.ad:0.mm:0	23.6328	-2.73658	0.424841	1.18367e-10	2.13888e-07
hsa-miR-140-3p	hsa-miR-140-3p.iso.t5:0.seed:0.t3:A.ad:0.mm:0	171.643	-1.90678	0.391801	1.13476e-06	0.00205051
hsa-miR-140-3p	hsa-miR-140-3p.iso.t5:0.seed:0.t3:AC.ad:0.mm:0	314.066	-2.78627	0.388832	7.73709e-13	1.39809e-09
hsa-miR-140-3p	hsa-miR-140-3p.iso.t5:0.seed:0.t3:AC.ad:T.mm:0	74.0647	-2.34466	0.40612	7.77242e-09	1.40448e-05
hsa-miR-140-3p	hsa-miR-140-3p.iso.t5:t.seed:0.t3:A.ad:0.mm:0	75.5193	-1.95272	0.322133	1.34581e-09	2.43188e-06
hsa-miR-140-3p	hsa-miR-140-3p.iso.t5:t.seed:0.t3:ACA.ad:0.mm:0	164.435	-2.50334	0.425168	3.91174e-09	7.06851e-06
hsa-miR-140-3p	hsa-miR-140-3p.iso.t5:t.seed:0.t3:AC.ad:0.mm:0	946.454	-2.66277	0.443964	2.0012e-09	3.61617e-06
hsa-miR-140-3p	hsa-miR-140-3p.iso.t5:t.seed:0.t3:AC.ad:T.mm:0	139.703	-2.22795	0.391718	1.28814e-08	2.32766e-05
hsa-miR-140-5p	hsa-miR-140-5p.iso.t5:0.seed:0.t3:0.ad:T.mm:0	21.7841	-3.48815	0.620109	1.85448e-08	3.35105e-05
hsa-miR-140-5p	hsa-miR-140-5p.iso.t5:0.seed:0.t3:ag.ad:0.mm:0	7.18594	-2.88267	0.557764	2.36285e-07	0.000426966
hsa-miR-140-5p	hsa-miR-140-5p.iso.t5:0.seed:0.t3:g.ad:0.mm:0	6.20331	-2.95836	0.634296	3.10106e-06	0.00560362
hsa-miR-141-3p	hsa-miR-141-3p.iso.t5:0.seed:0.t3:C.ad:0.mm:0	56.7152	6.91516	0.905292	2.19602e-14	3.96822e-11
hsa-miR-141-3p	hsa-miR-141-3p.iso.t5:0.seed:0.t3:g.ad:0.mm:0	1845.02	8.26562	0.740331	6.06551e-29	1.09604e-25
hsa-miR-141-3p	hsa-miR-141-3p.iso.t5:0.seed:0.t3:tgg.ad:0.mm:0	79.8708	7.88177	0.925594	1.66075e-17	3.00098e-14
hsa-miR-142-5p	hsa-miR-142-5p.iso.t5:CC.seed:0.t3:act.ad:0.mm:0	346.986	1.94162	0.399932	1.20464e-06	0.00217678
hsa-miR-144-5p	hsa-miR-144-5p.iso.t5:0.seed:0.t3:T.ad:0.mm:0	9.34069	3.20932	0.642319	5.83913e-07	0.00105513
hsa-miR-146a-5p	hsa-miR-146a-5p.iso.t5:0.seed:0.t3:t.ad:0.mm:0	73.7533	2.89919	0.581814	6.26007e-07	0.0011312
hsa-miR-146b-5p	hsa-miR-146b-5p.iso.t5:0.seed:0.t3:G.ad:0.mm:0	911.987	-2.60144	0.480773	6.26882e-08	0.000113278
hsa-miR-146b-5p	hsa-miR-146b-5p.iso.t5:0.seed:0.t3:GT.ad:0.mm:0	1502.8	-2.85746	0.46465	7.76254e-10	1.40269e-06
hsa-miR-148a-3p	hsa-miR-148a-3p.iso.t5:0.seed:0.t3:t.ad:A.mm:0	599.258	6.25856	1.08748	8.65906e-09	1.56469e-05
hsa-miR-148a-3p	hsa-miR-148a-3p.iso.t5:0.seed:0.t3:gt.ad:0.mm:0	114.052	9.62948	1.36519	1.74394e-12	3.15131e-09
hsa-miR-148a-3p	hsa-miR-148a-3p.iso.t5:0.seed:0.t3:t.ad:0.mm:0	399.971	3.06981	0.559198	4.02681e-08	7.27645e-05
hsa-miR-148a-5p	hsa-miR-148a-5p.iso.t5:0.seed:0.t3:ct.ad:0.mm:0	36.266	3.71414	0.624217	2.68014e-09	4.843e-06
hsa-miR-148b-3p	hsa-miR-148b-3p.iso.t5:0.seed:0.t3:0.ad:T.mm:0	64.4726	-1.86011	0.298802	4.80897e-10	8.68981e-07
hsa-miR-148b-3p	hsa-miR-148b-3p.iso.t5:0.seed:0.t3:0.ad:TT.mm:0	48.2186	-2.3017	0.437865	1.46712e-07	0.000265108
hsa-miR-149-5p	hsa-miR-149-5p.iso.t5:0.seed:0.t3:0.ad:T.mm:0	74.4435	-2.36682	0.487399	1.19768e-06	0.00216421
hsa-miR-181a-5p	hsa-miR-181a-5p.iso.t5:0.seed:0.t3:T.ad:0.mm:0	363.721	-2.22673	0.284432	4.93019e-15	8.90884e-12
hsa-miR-181a-5p	hsa-miR-181a-5p.iso.t5:0.seed:0.t3:t.ad:0.mm:0	3345.44	-1.82842	0.19817	2.7951e-20	5.05075e-17
hsa-miR-181b-5p	hsa-miR-181b-5p.iso.t5:0.seed:0.t3:T.ad:0.mm:0	192.1	-1.95638	0.20007	1.39235e-22	2.51598e-19
hsa-miR-181b-5p	hsa-miR-181b-5p.iso.t5:0.seed:0.t3:TT.ad:0.mm:0	21.1964	-2.12596	0.394162	6.90543e-08	0.000124781
hsa-miR-181b-5p	hsa-miR-181b-5p.iso.t5:0.seed:0.t3:t.ad:0.mm:0	143.208	-2.09548	0.231267	1.29414e-19	2.3385e-16
hsa-miR-182-5p	hsa-miR-182-5p.iso.t5:0.seed:0.t3:G.ad:0.mm:0	18.7119	6.71991	0.813196	1.41364e-16	2.55444e-13
hsa-miR-182-5p	hsa-miR-182-5p.iso.t5:0.seed:0.t3:act.ad:0.mm:0	17.1911	4.86935	0.563643	5.66744e-18	1.02411e-14
hsa-miR-182-5p	hsa-miR-182-5p.iso.t5:0.seed:0.t3:ct.ad:0.mm:0	189.18	6.46764	0.597138	2.4528e-27	4.43221e-24
hsa-miR-182-5p	hsa-miR-182-5p.iso.t5:0.seed:0.t3:t.ad:0.mm:0	33.877	4.76257	0.726689	5.60926e-11	1.01359e-07
hsa-miR-183-5p	hsa-miR-183-5p.iso.t5:0.seed:0.t3:G.ad:0.mm:0	3.56204	4.52697	0.8361	6.14967e-08	0.000111124
hsa-miR-183-5p	hsa-miR-183-5p.iso.t5:t.seed:0.t3:0.ad:0.mm:0	5.23708	4.80797	0.891588	6.94466e-08	0.00012549
hsa-miR-192-5p	hsa-miR-192-5p.iso.t5:0.seed:0.t3:0.ad:T.mm:0	334.963	6.07941	0.676454	2.53665e-19	4.58372e-16
hsa-miR-192-5p	hsa-miR-192-5p.iso.t5:0.seed:0.t3:A.ad:0.mm:0	533.727	6.33299	0.589546	6.45332e-27	1.16611e-23
hsa-miR-192-5p	hsa-miR-192-5p.iso.t5:c.seed:0.t3:A.ad:0.mm:0	519.959	6.82971	0.606819	2.19007e-29	3.95746e-26
hsa-miR-192-5p	hsa-miR-192-5p.iso.t5:c.seed:0.t3:AG.ad:0.mm:0	391.628	5.62332	0.638393	1.26769e-18	2.29072e-15
hsa-miR-192-5p	hsa-miR-192-5p.iso.t5:c.seed:0.t3:AGT.ad:0.mm:0	555.312	5.95911	0.532912	4.98615e-29	9.00998e-26
hsa-miR-192-5p	hsa-miR-192-5p.iso.t5:0.seed:0.t3:c.ad:0.mm:0	867.254	6.81863	0.700873	2.27343e-22	4.10809e-19
hsa-miR-192-5p	hsa-miR-192-5p.iso.t5:c.seed:0.t3:0.ad:0.mm:0	980.405	7.08035	0.695705	2.50581e-24	4.528e-21
hsa-miR-193a-5p	hsa-miR-193a-5p.iso.t5:0.seed:0.t3:a.ad:0.mm:0	5.23712	3.51547	0.580199	1.36908e-09	2.47392e-06
hsa-miR-199a-3p	hsa-miR-199a-3p.iso.t5:0.seed:0.t3:0.ad:T.mm:0	38.3344	-3.52799	0.746375	2.28059e-06	0.00412103
hsa-miR-199a-3p	hsa-miR-199a-3p.iso.t5:T.seed:0.t3:a.ad:0.mm:0	345.862	-1.81077	0.319195	1.40395e-08	2.53694e-05
hsa-miR-199a-3p	hsa-miR-199a-3p.iso.t5:a.seed:0.t3:0.ad:0.mm:0	65.2158	-3.82094	0.765625	6.01886e-07	0.00108761
hsa-miR-199a-3p	hsa-miR-199a-3p.iso.t5:a.seed:0.t3:a.ad:0.mm:0	163.941	-2.35311	0.330426	1.068e-12	1.92987e-09
hsa-miR-199a-5p	hsa-miR-199a-5p.iso.t5:0.seed:0.t3:0.ad:T.mm:0	79.0248	-2.74315	0.379734	5.05289e-13	9.13057e-10
hsa-miR-199a-5p	hsa-miR-199a-5p.iso.t5:0.seed:0.t3:c.ad:T.mm:0	78.3169	-1.96978	0.332227	3.04758e-09	5.50697e-06
hsa-miR-199b-3p	hsa-miR-199b-3p.iso.t5:0.seed:0.t3:0.ad:T.mm:0	38.3344	-3.52799	0.746375	2.28059e-06	0.00412103
hsa-miR-199b-3p	hsa-miR-199b-3p.iso.t5:T.seed:0.t3:a.ad:0.mm:0	345.862	-1.81077	0.319195	1.40395e-08	2.53694e-05
hsa-miR-199b-3p	hsa-miR-199b-3p.iso.t5:a.seed:0.t3:0.ad:0.mm:0	65.2158	-3.82094	0.765625	6.01886e-07	0.00108761
hsa-miR-199b-3p	hsa-miR-199b-3p.iso.t5:a.seed:0.t3:a.ad:0.mm:0	163.941	-2.35311	0.330426	1.068e-12	1.92987e-09
hsa-miR-19b-3p	hsa-miR-19b-3p.iso.t5:0.seed:0.t3:ga.ad:0.mm:0	32.4661	1.9319	0.410042	2.45954e-06	0.00444439
hsa-miR-200a-3p	hsa-miR-200a-3p.iso.t5:0.seed:0.t3:T.ad:0.mm:0	127.427	7.89645	0.893166	9.49023e-19	1.71488e-15
hsa-miR-200a-3p	hsa-miR-200a-3p.iso.t5:0.seed:0.t3:t.ad:0.mm:0	299.99	8.31562	0.940422	9.36544e-19	1.69233e-15
hsa-miR-200a-3p	hsa-miR-200a-3p.iso.t5:0.seed:0.t3:tgt.ad:0.mm:0	19.8061	7.31867	1.15899	2.70704e-10	4.89161e-07
hsa-miR-200b-3p	hsa-miR-200b-3p.iso.t5:0.seed:0.t3:C.ad:0.mm:0	417.891	7.84475	0.647011	7.82323e-34	1.41366e-30
hsa-miR-200b-3p	hsa-miR-200b-3p.iso.t5:0.seed:0.t3:C.ad:A.mm:0	13.4815	6.31649	1.20072	1.43584e-07	0.000259457
hsa-miR-200b-3p	hsa-miR-200b-3p.iso.t5:0.seed:0.t3:C.ad:T.mm:0	183.538	7.97943	0.740183	4.26287e-27	7.703e-24
hsa-miR-200b-3p	hsa-miR-200b-3p.iso.t5:ta.seed:0.t3:C.ad:T.mm:0	18.0098	6.754	1.39638	1.31959e-06	0.00238451
hsa-miR-200b-3p	hsa-miR-200b-3p.iso.t5:t.seed:0.t3:C.ad:T.mm:0	135.161	9.70952	0.981179	4.34254e-23	7.84697e-20
hsa-miR-200b-3p	hsa-miR-200b-3p.iso.t5:0.seed:0.t3:a.ad:0.mm:0	37.8773	7.70813	1.05685	3.01984e-13	5.45684e-10
hsa-miR-200c-3p	hsa-miR-200c-3p.iso.t5:0.seed:0.t3:ga.ad:0.mm:0	24.6246	7.4546	1.14475	7.4153e-11	1.33994e-07
hsa-miR-203a-3p	hsa-miR-203a-3p.iso.t5:0.seed:0.t3:A.ad:0.mm:0	22.4397	6.67401	0.908248	2.00857e-13	3.62948e-10
hsa-miR-203a-3p	hsa-miR-203a-3p.iso.t5:g.seed:0.t3:0.ad:T.mm:0	18.6388	6.14812	0.640741	8.36475e-22	1.51151e-18
hsa-miR-203a-3p	hsa-miR-203a-3p.iso.t5:g.seed:0.t3:A.ad:0.mm:0	13.1489	5.74843	1.06364	6.50007e-08	0.000117456
hsa-miR-203a-3p	hsa-miR-203a-3p.iso.t5:0.seed:0.t3:ag.ad:0.mm:0	43.6265	7.40619	1.00042	1.33061e-13	2.40441e-10
hsa-miR-203a-3p	hsa-miR-203a-3p.iso.t5:0.seed:0.t3:g.ad:0.mm:0	6.23957	5.3894	1.13961	2.25446e-06	0.00407381
hsa-miR-203a-3p	hsa-miR-203a-3p.iso.t5:g.seed:0.t3:0.ad:0.mm:0	9.26018	5.29745	1.06379	6.36474e-07	0.00115011
hsa-miR-212-3p	hsa-miR-212-3p.iso.t5:0.seed:0.t3:A.ad:0.mm:0	4.17132	-2.72887	0.587783	3.4397e-06	0.00621555
hsa-miR-215-5p	hsa-miR-215-5p.iso.t5:0.seed:0.t3:A.ad:0.mm:0	59.6267	4.03708	0.727082	2.81704e-08	5.09039e-05
hsa-miR-215-5p	hsa-miR-215-5p.iso.t5:0.seed:0.t3:ac.ad:C.mm:0	15.4078	5.43594	0.906689	2.03015e-09	3.66847e-06
hsa-miR-215-5p	hsa-miR-215-5p.iso.t5:a.seed:0.t3:ac.ad:C.mm:0	76.3298	6.87944	0.745048	2.61819e-20	4.73107e-17
hsa-miR-21-5p	hsa-miR-21-5p.iso.t5:0.seed:0.t3:a.ad:0.mm:0	533.107	2.0585	0.404971	3.71357e-07	0.000671042
hsa-miR-221-3p	hsa-miR-221-3p.iso.t5:0.seed:0.t3:c.ad:T.mm:0	13.9153	2.48845	0.488428	3.49082e-07	0.000630791
hsa-miR-221-3p	hsa-miR-221-3p.iso.t5:0.seed:0.t3:c.ad:0.mm:0	124.264	3.14513	0.374455	4.49522e-17	8.12287e-14
hsa-miR-221-3p	hsa-miR-221-3p.iso.t5:0.seed:0.t3:tc.ad:0.mm:0	111.507	3.69878	0.435285	1.93929e-17	3.50429e-14
hsa-miR-221-3p	hsa-miR-221-3p.iso.t5:0.seed:0.t3:ttc.ad:0.mm:0	62.6287	3.97149	0.512094	8.80727e-15	1.59147e-11
hsa-miR-222-3p	hsa-miR-222-3p.iso.t5:0.seed:0.t3:C.ad:0.mm:0	33.7094	3.86503	0.555208	3.36868e-12	6.0872e-09
hsa-miR-222-3p	hsa-miR-222-3p.iso.t5:0.seed:0.t3:CT.ad:0.mm:0	65.6915	2.9643	0.393215	4.74981e-14	8.58291e-11
hsa-miR-222-3p	hsa-miR-222-3p.iso.t5:0.seed:0.t3:CTC.ad:0.mm:0	60.9336	3.12591	0.389541	1.01858e-15	1.84057e-12
hsa-miR-222-3p	hsa-miR-222-3p.iso.t5:0.seed:0.t3:t.ad:0.mm:0	16.1442	4.28136	0.832803	2.73421e-07	0.000494072
hsa-miR-26b-5p	hsa-miR-26b-5p.iso.t5:0.seed:0.t3:T.ad:T.mm:0	62.0382	-2.28744	0.499096	4.57998e-06	0.00827603
hsa-miR-28-3p	hsa-miR-28-3p.iso.t5:0.seed:0.t3:0.ad:AA.mm:0	60.6138	2.30287	0.26755	7.48476e-18	1.3525e-14
hsa-miR-28-3p	hsa-miR-28-3p.iso.t5:0.seed:0.t3:0.ad:T.mm:0	73.9645	2.30244	0.22597	2.2175e-24	4.00702e-21
hsa-miR-28-3p	hsa-miR-28-3p.iso.t5:0.seed:0.t3:a.ad:T.mm:0	8.29089	2.78181	0.422527	4.58719e-11	8.28905e-08
hsa-miR-28-3p	hsa-miR-28-3p.iso.t5:ca.seed:0.t3:G.ad:A.mm:0	10.379	3.18901	0.609988	1.71364e-07	0.000309654
hsa-miR-28-3p	hsa-miR-28-3p.iso.t5:ca.seed:0.t3:G.ad:T.mm:0	17.5671	2.62714	0.369686	1.19097e-12	2.15208e-09
hsa-miR-28-3p	hsa-miR-28-3p.iso.t5:c.seed:0.t3:G.ad:0.mm:0	79.1892	2.7241	0.261875	2.41977e-25	4.37253e-22
hsa-miR-28-3p	hsa-miR-28-3p.iso.t5:c.seed:0.t3:G.ad:A.mm:0	40.17	2.49234	0.264844	4.93243e-21	8.9129e-18
hsa-miR-28-3p	hsa-miR-28-3p.iso.t5:c.seed:0.t3:G.ad:T.mm:0	23.4289	2.139	0.31751	1.61901e-11	2.92555e-08
hsa-miR-28-3p	hsa-miR-28-3p.iso.t5:0.seed:0.t3:gga.ad:0.mm:0	13.1281	3.31755	0.369526	2.76085e-19	4.98885e-16
hsa-miR-29b-2-5p	hsa-miR-29b-2-5p.iso.t5:0.seed:0.t3:A.ad:0.mm:0	10.4731	-2.23675	0.367783	1.18905e-09	2.14862e-06
hsa-miR-29b-3p	hsa-miR-29b-3p.iso.t5:C.seed:0.t3:t.ad:0.mm:0	8.7332	-2.20122	0.443626	6.98153e-07	0.00126156
hsa-miR-29c-5p	hsa-miR-29c-5p.iso.t5:0.seed:0.t3:A.ad:0.mm:0	7.79458	-2.92146	0.578949	4.50834e-07	0.000814656
hsa-miR-30a-3p	hsa-miR-30a-3p.iso.t5:0.seed:0.t3:c.ad:T.mm:0	78.3049	-1.98029	0.286562	4.82892e-12	8.72585e-09
hsa-miR-30a-3p	hsa-miR-30a-3p.iso.t5:c.seed:0.t3:c.ad:T.mm:0	34.2423	-2.26184	0.363239	4.75913e-10	8.59974e-07
hsa-miR-30a-3p	hsa-miR-30a-3p.iso.t5:0.seed:0.t3:c.ad:0.mm:0	65.4057	-2.06188	0.282714	3.02789e-13	5.47139e-10
hsa-miR-30a-3p	hsa-miR-30a-3p.iso.t5:c.seed:0.t3:0.ad:0.mm:0	50.6712	-2.29248	0.284423	7.62253e-16	1.37739e-12
hsa-miR-30a-3p	hsa-miR-30a-3p.iso.t5:c.seed:0.t3:c.ad:0.mm:0	8.23265	-3.20886	0.586855	4.55414e-08	8.22933e-05
hsa-miR-30a-5p	hsa-miR-30a-5p.iso.t5:t.seed:0.t3:CT.ad:0.mm:0	347.116	-1.88669	0.254747	1.30061e-13	2.3502e-10
hsa-miR-31-5p	hsa-miR-31-5p.iso.t5:agg.seed:0.t3:G.ad:0.mm:0	115.658	6.74761	0.718817	6.16707e-21	1.11439e-17
hsa-miR-31-5p	hsa-miR-31-5p.iso.t5:agg.seed:0.t3:GT.ad:0.mm:0	16.2633	5.58812	1.01757	3.98204e-08	7.19554e-05
hsa-miR-31-5p	hsa-miR-31-5p.iso.t5:agg.seed:0.t3:0.ad:0.mm:0	54.4212	6.68693	0.834714	1.13739e-15	2.05526e-12
hsa-miR-320a	hsa-miR-320a.iso.t5:0.seed:0.t3:0.ad:T.mm:0	202.476	2.08365	0.361045	7.87184e-09	1.42244e-05
hsa-miR-320a	hsa-miR-320a.iso.t5:0.seed:0.t3:a.ad:T.mm:0	100.723	2.79897	0.364413	1.58139e-14	2.85757e-11
hsa-miR-320a	hsa-miR-320a.iso.t5:0.seed:0.t3:a.ad:TT.mm:0	62.5289	6.55143	1.00933	8.53343e-11	1.54199e-07
hsa-miR-320a	hsa-miR-320a.iso.t5:0.seed:0.t3:a.ad:0.mm:0	327.426	2.13429	0.432734	8.13525e-07	0.00147004
hsa-miR-320b	hsa-miR-320b.iso.t5:0.seed:0.t3:aa.ad:G.mm:0	342.478	2.16694	0.434696	6.1979e-07	0.00111996
hsa-miR-320b	hsa-miR-320b.iso.t5:0.seed:0.t3:aa.ad:T.mm:0	14.5732	4.37907	0.714061	8.6444e-10	1.56204e-06
hsa-miR-320b	hsa-miR-320b.iso.t5:G.seed:0.t3:aa.ad:G.mm:0	14.7791	2.65818	0.546506	1.15058e-06	0.00207911
hsa-miR-335-5p	hsa-miR-335-5p.iso.t5:0.seed:0.t3:t.ad:0.mm:0	64.0642	-2.29426	0.499595	4.38521e-06	0.00792408
hsa-miR-338-3p	hsa-miR-338-3p.iso.t5:0.seed:0.t3:A.ad:0.mm:0	5.23768	2.89183	0.478977	1.56504e-09	2.82802e-06
hsa-miR-338-3p	hsa-miR-338-3p.iso.t5:0.seed:0.t3:g.ad:0.mm:0	13.2103	2.83044	0.455299	5.07865e-10	9.17713e-07
hsa-miR-338-5p	hsa-miR-338-5p.iso.t5:0.seed:0.t3:g.ad:0.mm:0	48.9597	3.4709	0.469667	1.46688e-13	2.65065e-10
hsa-miR-338-5p	hsa-miR-338-5p.iso.t5:0.seed:0.t3:tg.ad:0.mm:0	5.38003	3.68024	0.666985	3.43417e-08	6.20554e-05
hsa-miR-345-5p	hsa-miR-345-5p.iso.t5:0.seed:0.t3:tc.ad:0.mm:0	5.14191	2.14516	0.438552	1.00088e-06	0.00180858
hsa-miR-361-3p	hsa-miR-361-3p.iso.t5:0.seed:0.t3:tt.ad:0.mm:0	45.2272	2.77551	0.397684	2.96888e-12	5.36477e-09
hsa-miR-363-3p	hsa-miR-363-3p.iso.t5:0.seed:0.t3:a.ad:0.mm:0	14.6538	2.21245	0.396234	2.35467e-08	4.25488e-05
hsa-miR-375	hsa-miR-375.iso.t5:0.seed:0.t3:0.ad:A.mm:0	378.968	8.5667	0.932751	4.14065e-20	7.48216e-17
hsa-miR-375	hsa-miR-375.iso.t5:0.seed:0.t3:0.ad:T.mm:0	163.763	9.14975	0.787931	3.56582e-31	6.44344e-28
hsa-miR-375	hsa-miR-375.iso.t5:0.seed:0.t3:a.ad:T.mm:0	184.979	8.76438	1.20398	3.3509e-13	6.05508e-10
hsa-miR-375	hsa-miR-375.iso.t5:0.seed:0.t3:a.ad:0.mm:0	960.332	9.28463	0.932499	2.35702e-23	4.25914e-20
hsa-miR-375	hsa-miR-375.iso.t5:0.seed:0.t3:ga.ad:0.mm:0	330.363	9.39045	1.1404	1.80581e-16	3.26309e-13
hsa-miR-375	hsa-miR-375.iso.t5:0.seed:0.t3:tga.ad:0.mm:0	937.359	8.47213	0.765619	1.83959e-28	3.32414e-25
hsa-miR-378a-3p	hsa-miR-378a-3p.iso.t5:0.seed:0.t3:0.ad:A.mm:0	196.753	2.186	0.240204	8.98145e-20	1.62295e-16
hsa-miR-378a-3p	hsa-miR-378a-3p.iso.t5:0.seed:0.t3:0.ad:T.mm:0	192.062	2.95456	0.323638	6.90092e-20	1.247e-16
hsa-miR-378a-3p	hsa-miR-378a-3p.iso.t5:0.seed:0.t3:c.ad:A.mm:0	321.549	2.83228	0.357482	2.32129e-15	4.19457e-12
hsa-miR-378a-3p	hsa-miR-378a-3p.iso.t5:0.seed:0.t3:c.ad:0.mm:0	643.856	2.91759	0.321421	1.11457e-19	2.01403e-16
hsa-miR-378a-3p	hsa-miR-378a-3p.iso.t5:0.seed:0.t3:gc.ad:0.mm:0	204.211	3.44626	0.392358	1.58533e-18	2.8647e-15
hsa-miR-378d	hsa-miR-378d.iso.t5:0.seed:0.t3:a.ad:G.mm:0	240.293	3.47806	0.389471	4.25202e-19	7.68339e-16
hsa-miR-378d	hsa-miR-378d.iso.t5:0.seed:0.t3:aa.ad:0.mm:0	53.6039	3.54505	0.501082	1.49673e-12	2.70459e-09
hsa-miR-378d	hsa-miR-378d.iso.t5:0.seed:0.t3:a.ad:0.mm:0	14.9879	3.12172	0.438472	1.08284e-12	1.9567e-09
hsa-miR-378e	hsa-miR-378e.iso.t5:0.seed:0.t3:ga.ad:A.mm:0	56.1533	3.59813	0.49885	5.47907e-13	9.90069e-10
hsa-miR-409-3p	hsa-miR-409-3p.iso.t5:C.seed:0.t3:0.ad:0.mm:0	153.598	3.01585	0.662797	5.35985e-06	0.00968525
hsa-miR-411-5p	hsa-miR-411-5p.iso.t5:A.seed:0.t3:0.ad:0.mm:0	17.611	3.60822	0.731974	8.24649e-07	0.00149014
hsa-miR-429	hsa-miR-429.iso.t5:0.seed:0.t3:t.ad:0.mm:0	199.55	8.73091	0.962235	1.15179e-19	2.08129e-16
hsa-miR-4454	hsa-miR-4454.iso.t5:gg.seed:0.t3:ca.ad:TA.mm:0	11.7106	2.65142	0.506108	1.61583e-07	0.000291981
hsa-miR-4454	hsa-miR-4454.iso.t5:gg.seed:0.t3:0.ad:0.mm:0	183.776	3.32311	0.439314	3.89918e-14	7.04582e-11
hsa-miR-4454	hsa-miR-4454.iso.t5:g.seed:0.t3:0.ad:0.mm:0	28.0328	3.32344	0.544914	1.06722e-09	1.92846e-06
hsa-miR-451a	hsa-miR-451a.iso.t5:0.seed:0.t3:T.ad:0.mm:0	246.586	3.3378	0.492172	1.1871e-11	2.14509e-08
hsa-miR-451a	hsa-miR-451a.iso.t5:0.seed:0.t3:t.ad:0.mm:0	283.473	4.04515	0.464232	2.94249e-18	5.31708e-15
hsa-miR-451a	hsa-miR-451a.iso.t5:0.seed:0.t3:tt.ad:0.mm:0	41.1115	4.17068	0.510657	3.15436e-16	5.69992e-13
hsa-miR-4532	hsa-miR-4532.iso.t5:c.seed:0.t3:G.ad:GC.mm:0	19.339	3.48771	0.752078	3.52758e-06	0.00637435
hsa-miR-454-3p	hsa-miR-454-3p.iso.t5:0.seed:0.t3:T.ad:0.mm:0	15.5427	-3.01065	0.567086	1.10239e-07	0.000199201
hsa-miR-455-3p	hsa-miR-455-3p.iso.t5:0.seed:0.t3:0.ad:C.mm:0	38.1321	-3.5336	0.570079	5.70294e-10	1.03052e-06
hsa-miR-455-3p	hsa-miR-455-3p.iso.t5:0.seed:0.t3:T.ad:0.mm:0	18.0445	-2.68179	0.50977	1.43442e-07	0.0002592
hsa-miR-455-3p	hsa-miR-455-3p.iso.t5:AT.seed:0.t3:0.ad:0.mm:0	7.372	-4.00912	0.664894	1.64251e-09	2.96802e-06
hsa-miR-455-3p	hsa-miR-455-3p.iso.t5:T.seed:0.t3:0.ad:0.mm:0	7.57851	-3.84674	0.690202	2.49873e-08	4.51521e-05
hsa-miR-455-3p	hsa-miR-455-3p.iso.t5:0.seed:0.t3:c.ad:0.mm:0	5.00262	-3.07802	0.640625	1.54975e-06	0.0028004
hsa-miR-455-5p	hsa-miR-455-5p.iso.t5:0.seed:0.t3:T.ad:0.mm:0	19.1941	-2.73446	0.460436	2.87046e-09	5.18692e-06
hsa-miR-483-3p	hsa-miR-483-3p.iso.t5:0.seed:0.t3:0.ad:A.mm:0	17.402	-4.56663	0.700643	7.1362e-11	1.28951e-07
hsa-miR-483-3p	hsa-miR-483-3p.iso.t5:0.seed:0.t3:0.ad:T.mm:0	15.0067	-4.72626	0.789304	2.12596e-09	3.84161e-06
hsa-miR-483-3p	hsa-miR-483-3p.iso.t5:0.seed:0.t3:C.ad:0.mm:0	156.839	-5.6691	0.54983	6.30843e-25	1.13993e-21
hsa-miR-483-3p	hsa-miR-483-3p.iso.t5:0.seed:0.t3:C.ad:A.mm:0	22.723	-4.75044	0.803481	3.3732e-09	6.09538e-06
hsa-miR-483-3p	hsa-miR-483-3p.iso.t5:0.seed:0.t3:CT.ad:0.mm:0	16.895	-4.49654	0.757224	2.88179e-09	5.20739e-06
hsa-miR-483-3p	hsa-miR-483-3p.iso.t5:t.seed:0.t3:C.ad:0.mm:0	24.2789	-5.00734	0.581151	6.91849e-18	1.25017e-14
hsa-miR-483-3p	hsa-miR-483-3p.iso.t5:t.seed:0.t3:C.ad:C.mm:0	53.8254	-5.84113	0.65104	2.91173e-19	5.2615e-16
hsa-miR-483-3p	hsa-miR-483-3p.iso.t5:t.seed:0.t3:CT.ad:0.mm:0	386.314	-6.22407	0.494867	2.81663e-36	5.08966e-33
hsa-miR-483-3p	hsa-miR-483-3p.iso.t5:0.seed:0.t3:t.ad:0.mm:0	39.417	-4.88423	0.512558	1.58603e-21	2.86596e-18
hsa-miR-483-5p	hsa-miR-483-5p.iso.t5:0.seed:0.t3:0.ad:A.mm:0	10.5859	-3.99734	0.764729	1.72164e-07	0.0003111
hsa-miR-483-5p	hsa-miR-483-5p.iso.t5:0.seed:0.t3:g.ad:A.mm:0	4.9988	-3.54593	0.685195	2.27829e-07	0.000411687
hsa-miR-483-5p	hsa-miR-483-5p.iso.t5:0.seed:0.t3:T.ad:0.mm:0	7.98404	-3.65072	0.611612	2.38699e-09	4.31328e-06
hsa-miR-483-5p	hsa-miR-483-5p.iso.t5:0.seed:0.t3:g.ad:0.mm:0	15.5426	-3.92519	0.601774	6.90515e-11	1.24776e-07
hsa-miR-483-5p	hsa-miR-483-5p.iso.t5:a.seed:0.t3:0.ad:0.mm:0	19.3691	-4.14334	0.689932	1.90828e-09	3.44826e-06
hsa-miR-484	hsa-miR-484.iso.t5:0.seed:0.t3:AA.ad:0.mm:0	5.96718	-2.70331	0.572557	2.34145e-06	0.00423099
hsa-miR-484	hsa-miR-484.iso.t5:0.seed:0.t3:A.ad:0.mm:0	42.7886	-2.01381	0.315417	1.7184e-10	3.10515e-07
hsa-miR-486-5p	hsa-miR-486-5p.iso.t5:0.seed:0.t3:0.ad:A.mm:0	951.491	4.61456	0.491577	6.15773e-21	1.1127e-17
hsa-miR-486-5p	hsa-miR-486-5p.iso.t5:0.seed:0.t3:0.ad:T.mm:0	365.542	4.95506	0.479067	4.49546e-25	8.1233e-22
hsa-miR-486-5p	hsa-miR-486-5p.iso.t5:0.seed:0.t3:ag.ad:0.mm:0	153.434	5.40318	0.563317	8.66181e-22	1.56519e-18
hsa-miR-486-5p	hsa-miR-486-5p.iso.t5:0.seed:0.t3:g.ad:0.mm:0	1347.23	5.13425	0.497064	5.20114e-25	9.39846e-22
hsa-miR-490-3p	hsa-miR-490-3p.iso.t5:0.seed:0.t3:T.ad:0.mm:0	65.8605	7.42947	0.875594	2.15594e-17	3.89578e-14
hsa-miR-500a-3p	hsa-miR-500a-3p.iso.t5:0.seed:0.t3:0.ad:T.mm:0	17.9771	-2.2985	0.375183	8.99159e-10	1.62478e-06
hsa-miR-5010-3p	hsa-miR-5010-3p.iso.t5:0.seed:0.t3:0.ad:T.mm:0	7.28974	-2.71453	0.527991	2.72909e-07	0.000493146
hsa-miR-501-3p	hsa-miR-501-3p.iso.t5:0.seed:0.t3:G.ad:0.mm:0	15.2167	-2.80953	0.499827	1.89861e-08	3.43078e-05
hsa-miR-574-5p	hsa-miR-574-5p.iso.t5:0.seed:0.t3:gt.ad:0.mm:0	17.7749	2.50562	0.423882	3.39772e-09	6.13969e-06
hsa-miR-625-3p	hsa-miR-625-3p.iso.t5:0.seed:0.t3:ca.ad:0.mm:0	9.46468	4.84832	1.00226	1.31564e-06	0.00237736
hsa-miR-675-3p	hsa-miR-675-3p.iso.t5:0.seed:0.t3:G.ad:0.mm:0	23.1664	-4.93723	0.535159	2.81668e-20	5.08974e-17
hsa-miR-675-3p	hsa-miR-675-3p.iso.t5:0.seed:0.t3:G.ad:T.mm:0	7.6933	-3.16366	0.604939	1.69769e-07	0.000306773
hsa-miR-675-3p	hsa-miR-675-3p.iso.t5:0.seed:0.t3:GC.ad:0.mm:0	290.512	-6.22361	0.44813	7.49513e-44	1.35437e-40
hsa-miR-675-3p	hsa-miR-675-3p.iso.t5:0.seed:0.t3:GC.ad:A.mm:0	8.15216	-4.14716	0.595669	3.35022e-12	6.05385e-09
hsa-miR-675-3p	hsa-miR-675-3p.iso.t5:c.seed:0.t3:GC.ad:0.mm:0	14.8104	-4.67486	0.689778	1.22402e-11	2.21181e-08
hsa-miR-675-5p	hsa-miR-675-5p.iso.t5:0.seed:0.t3:0.ad:T.mm:0	10.916	-4.4129	0.757693	5.74087e-09	1.03738e-05
hsa-miR-675-5p	hsa-miR-675-5p.iso.t5:0.seed:0.t3:g.ad:0.mm:0	10.8968	-4.81048	0.793187	1.32164e-09	2.38821e-06
hsa-miR-744-5p	hsa-miR-744-5p.iso.t5:0.seed:0.t3:a.ad:0.mm:0	80.6278	-1.86842	0.374888	6.23009e-07	0.00112578
hsa-miR-92a-3p	hsa-miR-92a-3p.iso.t5:0.seed:0.t3:t.ad:0.mm:0	330.033	2.37916	0.221422	6.26059e-27	1.13129e-23
hsa-miR-935	hsa-miR-935.iso.t5:c.seed:0.t3:0.ad:0.mm:0	8.05015	-5.37335	1.17177	4.52501e-06	0.00817669
hsa-miR-99b-5p	hsa-miR-99b-5p.iso.t5:0.seed:0.t3:0.ad:T.mm:0	167.33	-3.02831	0.632792	1.70447e-06	0.00307997
