# Supplementary material for: MiRNA profiling of gastrointestinal stromal tumors by next-generation sequencing
Source: Oncotarget. 2017 Mar 29;8(23):37225–38. doi: 10.18632/oncotarget.16664 (PMC5514905; doi:10.18632/oncotarget.16664)
Supplement: Supplementary file 5 [file oncotarget-08-37225-s005.xlsx]

## Sheet: Sheet1
Supplementary Table 4. Results of microRNA Set Enrichment Analysis. ES - Enrichment Score; NES - Normalized Enrichment Score; NOM.p-val – nominal p-value; FDR.q-val – FDR adjusted p-value; Tag percentage - percent of miRNA set before running enrichment peak; MiR percentage - percent of miRNA list before running enrichment peak; Signal strength - enrichment signal strength.
Pathway	SIZE	SOURCE	ES	NES	NOM.p-val	FDR.q-val	Tag percentage	MiR percentage	Signal strength	Enriched miRNAs
KEGG_ERBB_SIGNALING_PATHWAY	14	http://www.broadinstitute.org/gsea/msigdb/cards/KEGG_ERBB_SIGNALING_PATHWAY	0.96049	2.1785	0	0	0.929	0.619	1.06	hsa-miR-133b,hsa-miR-133a-3p,hsa-miR-141-3p,hsa-miR-200c-3p,hsa-miR-200a-3p,hsa-miR-192-5p,hsa-miR-429,hsa-miR-200b-3p,hsa-miR-203a-3p,hsa-miR-215-5p,hsa-miR-182-5p,hsa-miR-375,hsa-miR-451a,hsa-miR-483-5p
KEGG_ENDOMETRIAL_CANCER	12	http://www.broadinstitute.org/gsea/msigdb/cards/KEGG_ENDOMETRIAL_CANCER	0.95371	2.2106	0	0	0.917	0.524	1.02	hsa-miR-133b,hsa-miR-133a-3p,hsa-miR-200a-3p,hsa-miR-200c-3p,hsa-miR-141-3p,hsa-miR-200b-3p,hsa-miR-429,hsa-miR-182-5p,hsa-miR-215-5p,hsa-miR-192-5p,hsa-miR-451a,hsa-miR-483-5p
KEGG_MAPK_SIGNALING_PATHWAY	12	http://www.broadinstitute.org/gsea/msigdb/cards/KEGG_MAPK_SIGNALING_PATHWAY	0.95236	2.2261	0	0	0.917	0.524	1.02	hsa-miR-133b,hsa-miR-133a-3p,hsa-miR-200c-3p,hsa-miR-141-3p,hsa-miR-200a-3p,hsa-miR-375,hsa-miR-429,hsa-miR-203a-3p,hsa-miR-215-5p,hsa-miR-451a,hsa-miR-192-5p,hsa-miR-483-5p
KEGG_RENAL_CELL_CARCINOMA	12	http://www.broadinstitute.org/gsea/msigdb/cards/KEGG_RENAL_CELL_CARCINOMA	0.95187	2.2269	0	0	0.917	0.524	1.02	hsa-miR-133b,hsa-miR-133a-3p,hsa-miR-200c-3p,hsa-miR-200b-3p,hsa-miR-141-3p,hsa-miR-429,hsa-miR-375,hsa-miR-182-5p,hsa-miR-451a,hsa-miR-215-5p,hsa-miR-192-5p,hsa-miR-483-5p
KEGG_MELANOGENESIS	11	http://www.broadinstitute.org/gsea/msigdb/cards/KEGG_MELANOGENESIS	0.94783	2.2231	0	0	0.909	0.476	1	hsa-miR-200c-3p,hsa-miR-200a-3p,hsa-miR-200b-3p,hsa-miR-429,hsa-miR-141-3p,hsa-miR-375,hsa-miR-203a-3p,hsa-miR-192-5p,hsa-miR-215-5p,hsa-miR-182-5p,hsa-miR-483-5p
KEGG_CYTOKINE_CYTOKINE_RECEPTOR_INTERACTION	12	http://www.broadinstitute.org/gsea/msigdb/cards/KEGG_CYTOKINE_CYTOKINE_RECEPTOR_INTERACTION	0.94532	2.2305	0	0	0.917	0.524	1.02	hsa-miR-133b,hsa-miR-133a-3p,hsa-miR-200c-3p,hsa-miR-200b-3p,hsa-miR-141-3p,hsa-miR-203a-3p,hsa-miR-192-5p,hsa-miR-486-5p,hsa-miR-215-5p,hsa-miR-375,hsa-miR-182-5p,hsa-miR-455-3p
KEGG_GNRH_SIGNALING_PATHWAY	10	http://www.broadinstitute.org/gsea/msigdb/cards/KEGG_GNRH_SIGNALING_PATHWAY	0.9417	2.194	0	0	0.9	0.429	0.982	hsa-miR-133b,hsa-miR-133a-3p,hsa-miR-141-3p,hsa-miR-200a-3p,hsa-miR-375,hsa-miR-192-5p,hsa-miR-182-5p,hsa-miR-451a,hsa-miR-215-5p,hsa-miR-483-5p
KEGG_WNT_SIGNALING_PATHWAY	11	http://www.broadinstitute.org/gsea/msigdb/cards/KEGG_WNT_SIGNALING_PATHWAY	0.91278	2.1282	0	0	0.818	0.429	0.982	hsa-miR-200c-3p,hsa-miR-200a-3p,hsa-miR-141-3p,hsa-miR-200b-3p,hsa-miR-192-5p,hsa-miR-429,hsa-miR-215-5p,hsa-miR-375,hsa-miR-182-5p,hsa-miR-451a,hsa-miR-483-3p
KEGG_PROSTATE_CANCER	15	http://www.broadinstitute.org/gsea/msigdb/cards/KEGG_PROSTATE_CANCER	0.90988	2.0021	0.003	0.003568	0.867	0.619	1.16	hsa-miR-133b,hsa-miR-133a-3p,hsa-miR-200c-3p,hsa-miR-200a-3p,hsa-miR-141-3p,hsa-miR-200b-3p,hsa-miR-192-5p,hsa-miR-429,hsa-miR-203a-3p,hsa-miR-375,hsa-miR-215-5p,hsa-miR-182-5p,hsa-miR-451a,hsa-miR-483-5p,hsa-miR-455-3p
KEGG_JAK_STAT_SIGNALING_PATHWAY	10	http://www.broadinstitute.org/gsea/msigdb/cards/KEGG_JAK_STAT_SIGNALING_PATHWAY	0.90909	2.1169	0	0	1	0.524	0.909	hsa-miR-133a-3p,hsa-miR-200c-3p,hsa-miR-429,hsa-miR-200b-3p,hsa-miR-203a-3p,hsa-miR-182-5p,hsa-miR-215-5p,hsa-miR-192-5p,hsa-miR-451a,hsa-miR-375
KEGG_APOPTOSIS	10	http://www.broadinstitute.org/gsea/msigdb/cards/KEGG_APOPTOSIS	0.90909	2.0898	0	0	1	0.524	0.909	hsa-miR-133a-3p,hsa-miR-200c-3p,hsa-miR-192-5p,hsa-miR-200b-3p,hsa-miR-429,hsa-miR-203a-3p,hsa-miR-375,hsa-miR-215-5p,hsa-miR-182-5p,hsa-miR-451a
KEGG_P53_SIGNALING_PATHWAY	12	http://www.broadinstitute.org/gsea/msigdb/cards/KEGG_P53_SIGNALING_PATHWAY	0.90552	2.1104	0	0	0.833	0.476	1.02	hsa-miR-133a-3p,hsa-miR-200c-3p,hsa-miR-200a-3p,hsa-miR-141-3p,hsa-miR-200b-3p,hsa-miR-192-5p,hsa-miR-203a-3p,hsa-miR-375,hsa-miR-215-5p,hsa-miR-182-5p,hsa-miR-483-3p,hsa-miR-455-3p
KEGG_GLIOMA	15	http://www.broadinstitute.org/gsea/msigdb/cards/KEGG_GLIOMA	0.90164	2.0131	0.002	0.002667	0.867	0.619	1.16	hsa-miR-133b,hsa-miR-133a-3p,hsa-miR-200c-3p,hsa-miR-141-3p,hsa-miR-200a-3p,hsa-miR-200b-3p,hsa-miR-429,hsa-miR-203a-3p,hsa-miR-215-5p,hsa-miR-192-5p,hsa-miR-182-5p,hsa-miR-451a,hsa-miR-375,hsa-miR-483-5p,hsa-miR-455-3p
KEGG_PATHWAYS_IN_CANCER	16	http://www.broadinstitute.org/gsea/msigdb/cards/KEGG_PATHWAYS_IN_CANCER	0.90105	1.9243	0.003	0.003568	0.812	0.619	1.3	hsa-miR-133b,hsa-miR-133a-3p,hsa-miR-200c-3p,hsa-miR-200a-3p,hsa-miR-141-3p,hsa-miR-192-5p,hsa-miR-200b-3p,hsa-miR-429,hsa-miR-375,hsa-miR-203a-3p,hsa-miR-215-5p,hsa-miR-182-5p,hsa-miR-451a,hsa-miR-483-3p,hsa-miR-483-5p,hsa-miR-455-3p
KEGG_FOCAL_ADHESION	14	http://www.broadinstitute.org/gsea/msigdb/cards/KEGG_FOCAL_ADHESION	0.89942	2.0221	0	0	0.857	0.571	1.1	hsa-miR-133b,hsa-miR-133a-3p,hsa-miR-200c-3p,hsa-miR-200a-3p,hsa-miR-141-3p,hsa-miR-200b-3p,hsa-miR-429,hsa-miR-375,hsa-miR-192-5p,hsa-miR-215-5p,hsa-miR-182-5p,hsa-miR-451a,hsa-miR-483-5p,hsa-miR-455-3p
KEGG_ENDOCYTOSIS	10	http://www.broadinstitute.org/gsea/msigdb/cards/KEGG_ENDOCYTOSIS	0.89733	2.1061	0	0	0.8	0.381	0.945	hsa-miR-133b,hsa-miR-133a-3p,hsa-miR-200b-3p,hsa-miR-200a-3p,hsa-miR-200c-3p,hsa-miR-375,hsa-miR-192-5p,hsa-miR-215-5p,hsa-miR-483-3p,hsa-miR-455-3p
KEGG_SMALL_CELL_LUNG_CANCER	12	http://www.broadinstitute.org/gsea/msigdb/cards/KEGG_SMALL_CELL_LUNG_CANCER	0.88889	2.0718	0	0	1	0.619	0.889	hsa-miR-133a-3p,hsa-miR-200c-3p,hsa-miR-141-3p,hsa-miR-200a-3p,hsa-miR-200b-3p,hsa-miR-192-5p,hsa-miR-429,hsa-miR-203a-3p,hsa-miR-375,hsa-miR-215-5p,hsa-miR-182-5p,hsa-miR-451a
KEGG_AMYOTROPHIC_LATERAL_SCLEROSIS_ALS	12	http://www.broadinstitute.org/gsea/msigdb/cards/KEGG_AMYOTROPHIC_LATERAL_SCLEROSIS_ALS	0.88889	2.0474	0	0	1	0.619	0.889	hsa-miR-133a-3p,hsa-miR-200c-3p,hsa-miR-200a-3p,hsa-miR-141-3p,hsa-miR-200b-3p,hsa-miR-429,hsa-miR-203a-3p,hsa-miR-375,hsa-miR-182-5p,hsa-miR-192-5p,hsa-miR-451a,hsa-miR-215-5p
KEGG_COLORECTAL_CANCER	14	http://www.broadinstitute.org/gsea/msigdb/cards/KEGG_COLORECTAL_CANCER	0.88868	1.9972	0	0	0.786	0.524	1.12	hsa-miR-133a-3p,hsa-miR-200c-3p,hsa-miR-200a-3p,hsa-miR-141-3p,hsa-miR-192-5p,hsa-miR-200b-3p,hsa-miR-429,hsa-miR-375,hsa-miR-203a-3p,hsa-miR-215-5p,hsa-miR-182-5p,hsa-miR-451a,hsa-miR-483-3p,hsa-miR-483-5p
KEGG_PANCREATIC_CANCER	15	http://www.broadinstitute.org/gsea/msigdb/cards/KEGG_PANCREATIC_CANCER	0.88552	1.9433	0.001	0.001517	0.8	0.571	1.2	hsa-miR-133b,hsa-miR-133a-3p,hsa-miR-200c-3p,hsa-miR-200a-3p,hsa-miR-141-3p,hsa-miR-200b-3p,hsa-miR-192-5p,hsa-miR-203a-3p,hsa-miR-215-5p,hsa-miR-375,hsa-miR-182-5p,hsa-miR-451a,hsa-miR-483-3p,hsa-miR-483-5p,hsa-miR-455-3p
KEGG_BLADDER_CANCER	13	http://www.broadinstitute.org/gsea/msigdb/cards/KEGG_BLADDER_CANCER	0.8851	2.0367	0.001	0.001517	0.846	0.524	1.06	hsa-miR-133b,hsa-miR-133a-3p,hsa-miR-200c-3p,hsa-miR-200b-3p,hsa-miR-141-3p,hsa-miR-429,hsa-miR-203a-3p,hsa-miR-182-5p,hsa-miR-192-5p,hsa-miR-215-5p,hsa-miR-451a,hsa-miR-483-5p,hsa-miR-455-3p
KEGG_ADHERENS_JUNCTION	15	http://www.broadinstitute.org/gsea/msigdb/cards/KEGG_ADHERENS_JUNCTION	0.87961	1.951	0.001	0.001517	0.8	0.571	1.2	hsa-miR-133b,hsa-miR-133a-3p,hsa-miR-200c-3p,hsa-miR-200a-3p,hsa-miR-200b-3p,hsa-miR-141-3p,hsa-miR-429,hsa-miR-203a-3p,hsa-miR-375,hsa-miR-192-5p,hsa-miR-215-5p,hsa-miR-182-5p,hsa-miR-483-3p,hsa-miR-483-5p,hsa-miR-455-3p
KEGG_MELANOMA	12	http://www.broadinstitute.org/gsea/msigdb/cards/KEGG_MELANOMA	0.87528	2.039	0.001	0.001517	0.833	0.476	1.02	hsa-miR-133b,hsa-miR-133a-3p,hsa-miR-141-3p,hsa-miR-200b-3p,hsa-miR-203a-3p,hsa-miR-192-5p,hsa-miR-215-5p,hsa-miR-182-5p,hsa-miR-451a,hsa-miR-375,hsa-miR-483-5p,hsa-miR-455-3p
KEGG_ACUTE_MYELOID_LEUKEMIA	10	http://www.broadinstitute.org/gsea/msigdb/cards/KEGG_ACUTE_MYELOID_LEUKEMIA	0.86959	2.0618	0.001	0.001517	0.8	0.381	0.945	hsa-miR-133a-3p,hsa-miR-200c-3p,hsa-miR-200a-3p,hsa-miR-141-3p,hsa-miR-200b-3p,hsa-miR-429,hsa-miR-215-5p,hsa-miR-192-5p,hsa-miR-451a,hsa-miR-483-5p
KEGG_NON_SMALL_CELL_LUNG_CANCER	12	http://www.broadinstitute.org/gsea/msigdb/cards/KEGG_NON_SMALL_CELL_LUNG_CANCER	0.86897	2.0241	0	0	0.833	0.476	1.02	hsa-miR-133b,hsa-miR-133a-3p,hsa-miR-141-3p,hsa-miR-200b-3p,hsa-miR-203a-3p,hsa-miR-182-5p,hsa-miR-215-5p,hsa-miR-192-5p,hsa-miR-451a,hsa-miR-375,hsa-miR-483-5p,hsa-miR-455-3p
KEGG_NOD_LIKE_RECEPTOR_SIGNALING_PATHWAY	11	http://www.broadinstitute.org/gsea/msigdb/cards/KEGG_NOD_LIKE_RECEPTOR_SIGNALING_PATHWAY	0.86611	2.0412	0	0	0.818	0.429	0.982	hsa-miR-200c-3p,hsa-miR-200a-3p,hsa-miR-141-3p,hsa-miR-200b-3p,hsa-miR-429,hsa-miR-203a-3p,hsa-miR-375,hsa-miR-192-5p,hsa-miR-215-5p,hsa-miR-483-5p,hsa-miR-455-3p
KEGG_PROGESTERONE_MEDIATED_OOCYTE_MATURATION	11	http://www.broadinstitute.org/gsea/msigdb/cards/KEGG_PROGESTERONE_MEDIATED_OOCYTE_MATURATION	0.86498	2.0609	0	0	0.818	0.429	0.982	hsa-miR-133b,hsa-miR-133a-3p,hsa-miR-141-3p,hsa-miR-200a-3p,hsa-miR-192-5p,hsa-miR-215-5p,hsa-miR-182-5p,hsa-miR-375,hsa-miR-451a,hsa-miR-483-5p,hsa-miR-455-3p
KEGG_REGULATION_OF_ACTIN_CYTOSKELETON	10	http://www.broadinstitute.org/gsea/msigdb/cards/KEGG_REGULATION_OF_ACTIN_CYTOSKELETON	0.85882	1.9926	0.002	0.002667	0.8	0.381	0.945	hsa-miR-133b,hsa-miR-133a-3p,hsa-miR-200c-3p,hsa-miR-192-5p,hsa-miR-200b-3p,hsa-miR-375,hsa-miR-215-5p,hsa-miR-182-5p,hsa-miR-483-5p,hsa-miR-455-3p
KEGG_THYROID_CANCER	10	http://www.broadinstitute.org/gsea/msigdb/cards/KEGG_THYROID_CANCER	0.85146	1.9661	0.001	0.001517	0.9	0.476	0.9	hsa-miR-200c-3p,hsa-miR-200a-3p,hsa-miR-141-3p,hsa-miR-192-5p,hsa-miR-200b-3p,hsa-miR-429,hsa-miR-215-5p,hsa-miR-375,hsa-miR-451a,hsa-miR-483-5p
KEGG_T_CELL_RECEPTOR_SIGNALING_PATHWAY	10	http://www.broadinstitute.org/gsea/msigdb/cards/KEGG_T_CELL_RECEPTOR_SIGNALING_PATHWAY	0.84818	2.0036	0	0	0.9	0.476	0.9	hsa-miR-133a-3p,hsa-miR-200c-3p,hsa-miR-141-3p,hsa-miR-200a-3p,hsa-miR-375,hsa-miR-203a-3p,hsa-miR-451a,hsa-miR-215-5p,hsa-miR-192-5p,hsa-miR-483-5p
KEGG_TOLL_LIKE_RECEPTOR_SIGNALING_PATHWAY	11	http://www.broadinstitute.org/gsea/msigdb/cards/KEGG_TOLL_LIKE_RECEPTOR_SIGNALING_PATHWAY	0.84563	1.9697	0	0	0.909	0.524	0.909	hsa-miR-133a-3p,hsa-miR-200c-3p,hsa-miR-141-3p,hsa-miR-200a-3p,hsa-miR-203a-3p,hsa-miR-486-5p,hsa-miR-215-5p,hsa-miR-192-5p,hsa-miR-375,hsa-miR-451a,hsa-miR-483-5p
KEGG_CELL_CYCLE	13	http://www.broadinstitute.org/gsea/msigdb/cards/KEGG_CELL_CYCLE	0.84475	1.9192	0	0	0.769	0.476	1.06	hsa-miR-200c-3p,hsa-miR-200a-3p,hsa-miR-141-3p,hsa-miR-192-5p,hsa-miR-200b-3p,hsa-miR-429,hsa-miR-203a-3p,hsa-miR-215-5p,hsa-miR-182-5p,hsa-miR-375,hsa-miR-451a,hsa-miR-483-3p,hsa-miR-455-3p
KEGG_INSULIN_SIGNALING_PATHWAY	14	http://www.broadinstitute.org/gsea/msigdb/cards/KEGG_INSULIN_SIGNALING_PATHWAY	0.84449	1.9101	0.003	0.003568	0.786	0.524	1.12	hsa-miR-133a-3p,hsa-miR-200c-3p,hsa-miR-141-3p,hsa-miR-200a-3p,hsa-miR-200b-3p,hsa-miR-429,hsa-miR-375,hsa-miR-203a-3p,hsa-miR-192-5p,hsa-miR-215-5p,hsa-miR-182-5p,hsa-miR-451a,hsa-miR-483-5p,hsa-miR-455-3p
KEGG_NEUROTROPHIN_SIGNALING_PATHWAY	15	http://www.broadinstitute.org/gsea/msigdb/cards/KEGG_NEUROTROPHIN_SIGNALING_PATHWAY	0.82058	1.804	0.003	0.003568	0.733	0.524	1.22	hsa-miR-133a-3p,hsa-miR-200c-3p,hsa-miR-200a-3p,hsa-miR-141-3p,hsa-miR-200b-3p,hsa-miR-192-5p,hsa-miR-429,hsa-miR-375,hsa-miR-203a-3p,hsa-miR-215-5p,hsa-miR-182-5p,hsa-miR-451a,hsa-miR-509-3p,hsa-miR-483-5p,hsa-miR-455-3p
KEGG_ARRHYTHMOGENIC_RIGHT_VENTRICULAR_CARDIOMYOPATHY_ARVC	11	http://www.broadinstitute.org/gsea/msigdb/cards/KEGG_ARRHYTHMOGENIC_RIGHT_VENTRICULAR_CARDIOMYOPATHY_ARVC	0.81931	1.9379	0.002	0.002667	0.909	0.524	0.909	hsa-miR-133a-3p,hsa-miR-200a-3p,hsa-miR-200c-3p,hsa-miR-141-3p,hsa-miR-200b-3p,hsa-miR-429,hsa-miR-215-5p,hsa-miR-192-5p,hsa-miR-182-5p,hsa-miR-375,hsa-miR-455-3p
KEGG_UBIQUITIN_MEDIATED_PROTEOLYSIS	11	http://www.broadinstitute.org/gsea/msigdb/cards/KEGG_UBIQUITIN_MEDIATED_PROTEOLYSIS	0.80873	1.9381	0.002	0.002667	0.909	0.524	0.909	hsa-miR-200c-3p,hsa-miR-192-5p,hsa-miR-200a-3p,hsa-miR-200b-3p,hsa-miR-429,hsa-miR-203a-3p,hsa-miR-215-5p,hsa-miR-375,hsa-miR-182-5p,hsa-miR-451a,hsa-miR-455-3p
KEGG_OOCYTE_MEIOSIS	11	http://www.broadinstitute.org/gsea/msigdb/cards/KEGG_OOCYTE_MEIOSIS	0.80397	1.8931	0.001	0.001517	0.727	0.381	0.945	hsa-miR-133b,hsa-miR-200c-3p,hsa-miR-200a-3p,hsa-miR-141-3p,hsa-miR-192-5p,hsa-miR-200b-3p,hsa-miR-215-5p,hsa-miR-182-5p,hsa-miR-375,hsa-miR-483-5p,hsa-miR-455-3p
KEGG_MTOR_SIGNALING_PATHWAY	10	http://www.broadinstitute.org/gsea/msigdb/cards/KEGG_MTOR_SIGNALING_PATHWAY	0.78224	1.8237	0.006	0.006947	0.8	0.429	0.873	hsa-miR-133a-3p,hsa-miR-200c-3p,hsa-miR-141-3p,hsa-miR-200b-3p,hsa-miR-192-5p,hsa-miR-182-5p,hsa-miR-451a,hsa-miR-375,hsa-miR-215-5p,hsa-miR-483-5p
