# Supplementary material for: MiRNA profiling of gastrointestinal stromal tumors by next-generation sequencing
Source: Oncotarget. 2017 Mar 29;8(23):37225–38. doi: 10.18632/oncotarget.16664 (PMC5514905; doi:10.18632/oncotarget.16664)
Supplement: Supplementary file 6 [file oncotarget-08-37225-s006.xlsx]

## Sheet: Sheet1
Supplementary Table 5. Validated miRNAs targeting GIST-associated genes KIT and PDGFRA. MiRNA – mRNA target interactions were predicted using several tools (1 -predicted, 0 - not predicted).
mature_mirna_acc	mature_mirna_id	target_symbol	target_entrez	target_ensembl	diana_microt	elmmo	microcosm	miranda	mirdb	pictar	pita	targetscan	targetscan7	predicted.sum	sum of predictions by different algorithms
MIMAT0000259	hsa-miR-182-5p	PDGFRA	5156	ENSG00000134853	1	2	0	0	0	0	0	0	1	2	3
MIMAT0000432	hsa-miR-141-3p	PDGFRA	5156	ENSG00000134853	1	1	0	0	0	0	0	0	1	2	3
MIMAT0000728	hsa-miR-375	KIT	3815	ENSG00000157404	1	1	0	0	0	0	0	0	1	2	3
MIMAT0000682	hsa-miR-200a-3p	PDGFRA	5156	ENSG00000134853	1	1	0	0	0	0	0	0	0	2	2
MIMAT0000728	hsa-miR-375	PDGFRA	5156	ENSG00000134853	0	1	0	0	0	0	0	0	1	1	2
MIMAT0000432	hsa-miR-141-3p	KIT	3815	ENSG00000157404	0	0	0	1	0	0	0	0	0	1	1
MIMAT0002806	hsa-miR-490-3p	PDGFRA	5156	ENSG00000134853	0	0	0	0	0	0	0	0	1	0	1
MIMAT0004761	hsa-miR-483-5p	PDGFRA	5156	ENSG00000134853	0	0	0	0	0	0	0	0	1	0	1
MIMAT0004784	hsa-miR-455-3p	PDGFRA	5156	ENSG00000134853	0	0	0	1	0	0	0	0	0	1	1
