# Supplementary material for: MiRNA profiling of gastrointestinal stromal tumors by next-generation sequencing
Source: Oncotarget. 2017 Mar 29;8(23):37225–38. doi: 10.18632/oncotarget.16664 (PMC5514905; doi:10.18632/oncotarget.16664)
Supplement: Supplementary file 7 [file oncotarget-08-37225-s007.xlsx]

## Sheet: Sheet1
Supplementary table 6. KIT, PDGFRA and BRAF mutational status in GIST. n.d. - not detected, WT - wild type
Sample	Mutation status
	KIT Exon 11	KIT Exon 9	PDGFRA Exon 18	PDGFRA Exon 12	KIT Exon 13	BRAF Exon 15
GIST_DNA_1N	Q575*
GIST_DNA_9N	G565E
GIST_DNA_26N	P585L
GIST_DNA_47N	N579del
GIST_DNA_49N			R817C
GIST_DNA_52N				D584_W587del
GIST_DNA_53N	Y553_K558del
GIST_DNA_56N			G838D
GIST_DNA_59N			D842V
GIST_DNA_65N				S566_G571delinsR
GIST_DNA_69N	V560del
GIST_DNA_70N	E554_V559del
GIST_DNA_74N			I843V
GIST_DNA_77N	W557_V560delins C
GIST_DNA_81N	V559D
GIST_DNA_83N	W557_K558delinsE
GIST_DNA_84N	C551_V555del
GIST_DNA_85N			D842V
GIST_DNA_87N			I 843_H845
GIST_DNA_88N	V560D
GIST_DNA_95N	P573_R586dup
GIST_DNA_98N	W557_E561del
GIST_DNA_99N	V559D
GIST_DNA_102N			D842V
GIST_DNA_104N			D842V
GIST_DNA_114N			D842_S847delinsGH
GIST_DNA_115N	W557R
GIST_DNA_116N	V554_V558del
GIST_DNA_118N	V559D
GIST_DNA_121N	V560G
GIST_DNA_125N			D842V
GIST_DNA_130N	Y570_P573dup
GIST_DNA_138N	V558D
GIST_DNA_143N	D579_H580insHPYG
GIST_DNA_148N	Y557_K558del
GIST_DNA_155N			D842V
GIST_DNA_165N	Q556_E562delinsRG
GIST_DNA_171N				S566_G569del
GIST_DNA_175N		A502_Y503dup
GIST_DNA_179N	V559D
GIST_DNA_188N	P573_P577dup
GIST_DNA_46N	WT	WT	WT	WT	WT	WT
GIST_DNA_58N	WT	WT	Silent Mutation	n.d.	WT	WT
GIST_DNA_113N	WT	WT	WT	WT	WT	WT
GIST_DNA_132N	Silent Mutation	WT	Silent Mutation	WT	WT	WT
GIST_DNA_145N	WT	WT	WT	WT	WT	WT
GIST_DNA_12N	WT	WT	WT	n.d.	WT	WT
GIST_DNA_39N	WT	n.d.	n.d.	n.d.	n.d.	n.d.
GIST_DNA_60N	n.d.	n.d.	n.d.	n.d.	n.d.	n.d.
GIST_DNA_190N	n.d.	n.d.	n.d.	n.d.	n.d.	n.d.
GIST_DNA_191N	n.d.	n.d.	n.d.	n.d.	n.d.	n.d.
GIST_DNA_192N	n.d.	n.d.	n.d.	n.d.	n.d.	n.d.
GIST_DNA_193N	n.d.	n.d.	n.d.	n.d.	n.d.	n.d.
GIST_DNA_195N	n.d.	n.d.	n.d.	n.d.	n.d.	n.d.
GIST_DNA_196N	n.d.	n.d.	n.d.	n.d.	n.d.	n.d.
